# Supplementary material for: Weight loss efficiency and safety of tirzepatide: A Systematic review
Source: PLoS One. 2023 May 4;18(5):e0285197. doi: 10.1371/journal.pone.0285197 (PMC10159347; doi:10.1371/journal.pone.0285197)
Supplement: S1 Table — (XLSX) [file pone.0285197.s001.xlsx]

## Sheet: tirzepatide for type 2 diabetes
Table S1 The data of meta-analysis
Name	Events 1	Mean 1	SD 1	Total 1	Events 2	Mean 2	SD 2	Total 2
Clinical response
Bodyweight Tirzepatide vs Placebo	0			2846	0			2841
Tirzepatide 5 mg vs Placebo	0			922	0			929
Dahl D, et al. 2022 (SURPASS-5)	0	-5.4	6.46	116	0	1.6	6.57	120
Frias JP, et al. 2018 group 1	0	-4.8	5.71	55	0	-0.4	5.78	51
Jastreboff, AM, et al. 2022 (SURMOUNT-1)	0	-15.44	10.29	630	0	-3.25	15.98	643
Rosenstock J, et al. 2021 (SURPASS-1)	0	-7	5.5	121	0	-0.7	6.43	115
Tirzepatide 10 mg vs Placebo	0			927	0			929
Dahl D, et al. 2022 (SURPASS-5)	0	-7.5	6.55	119	0	1.6	6.57	120
Frias JP, et al. 2018 group 1	0	-8.7	5.71	51	0	-0.4	5.78	51
Jastreboff, AM, et al. 2022 (SURMOUNT-1)	0	-20.63	13.37	636	0	-3.25	15.98	643
Rosenstock J, et al. 2021 (SURPASS-1)	0	-7.8	5.5	121	0	-0.7	6.43	115
Tirzepatide 15 mg vs Placebo	0			997	0			983
Dahl D, et al. 2022 (SURPASS-5)	0	-8.8	6.57	120	0	1.6	6.57	120
Frias JP, et al. 2018 group 1	0	-11.3	6.41	53	0	-0.4	5.78	51
Frias JP, et al. 2020	0	-5.7	4.18	28	0	-0.5	4.39	26
Heise T, et al. 2022 group 1	0	-11.2	6.04	45	0	0	5.8	28
Jastreboff, AM, et al. 2022 (SURMOUNT-1)	0	-22.07	13.3	630	0	-3.25	15.98	643
Rosenstock J, et al. 2021 (SURPASS-1)	0	-9.5	5.5	121	0	-0.7	6.43	115
Bodyweight Tirzepatide vs GLP-1 RA	0			2090	0			2074
Tirzepatide 5 mg vs GLP-1 RA	0			684	0			682
Frias JP, et al. 2018 group 2	0	-4.8	5.71	55	0	-2.7	5.73	54
Frías JP, et al. 2021 (SURPASS-2)	0	-7.6	9.97	470	0	-5.7	9.96	469
Inagaki, N, et al. (SURPASS J-mono)	0	-5.8	5.17	159	0	-0.5	5.17	159
Tirzepatide 10 mg vs GLP-1 RA	0			678	0			682
Frias JP, et al. 2018 group 2	0	-8.7	5.71	51	0	-2.7	5.73	54
Frías JP, et al. 2021 (SURPASS-2)	0	-9.3	9.96	469	0	-5.7	9.96	469
Inagaki, N, et al. (SURPASS J-mono)	0	-8.5	5.28	158	0	-0.5	5.17	159
Tirzepatide 15 mg vs GLP-1 RA	0			728	0			710
Frias JP, et al. 2018 group 2	0	-11.3	6.41	53	0	-2.7	0.78	54
Frías JP, et al. 2021 (SURPASS-2)	0	-11.2	9.97	470	0	-5.7	0.46	469
Heise T, et al. 2022 group 2	0	-11.2	6.04	45	0	-6.9	6	28
Inagaki, N, et al. (SURPASS J-mono)	0	-10.7	5.19	160	0	-0.5	0.41	159
Bodyweight Tirzepatide vs Insulin	0			2072	0			4080
Tirzepatide 5 mg vs Insulin	0			687	0			1360
Del Prato S, et al. 2021 (SURPASS-4)	0	-7.1	6.17	329	0	1.9	6.01	1000
Ludvik B, et al. 2021 (SURPASS-3)	0	-7.5	7.57	358	0	-2.3	7.59	360
Tirzepatide 10 mg vs Insulin	0			688	0			1360
Del Prato S, et al. 2021 (SURPASS-4)	0	-9.5	6.16	328	0	1.9	6.01	1000
Ludvik B, et al. 2021 (SURPASS-3)	0	-10.7	7.59	360	0	-2.3	7.59	360
Tirzepatide 15 mg vs Insulin	0			697	0			1360
Del Prato S, et al. 2021 (SURPASS-4)	0	-11.7	6.07	338	0	1.9	0.19	1000
Ludvik B, et al. 2021 (SURPASS-3)	0	-12.9	7.58	359	0	-2.3	0.4	360
≥5 weight loss Tirzepatide vs Placebo	2240			2773	735			2787
Tirzepatide 5 mg vs Placebo	699			922	245			929
Dahl D, et al. 2022 (SURPASS-5)	56	0	0	116	7	0	0	120
Frias JP, et al. 2018 group 1	26	0	0	55	0	0	0	51
Jastreboff, AM, et al. 2022 (SURMOUNT-1)	536	0	0	630	222	0	0	643
Rosenstock J, et al. 2021 (SURPASS-1)	81	0	0	121	16	0	0	115
Tirzepatide 10 mg vs Placebo	761			927	245			929
Dahl D, et al. 2022 (SURPASS-5)	68	0	0	119	7	0	0	120
Frias JP, et al. 2018 group 1	36	0	0	51	0	0	0	51
Jastreboff, AM, et al. 2022 (SURMOUNT-1)	565	0	0	636	222	0	0	643
Rosenstock J, et al. 2021 (SURPASS-1)	92	0	0	121	16	0	0	115
Tirzepatide 15 mg vs Placebo	780			924	245			929
Dahl D, et al. 2022 (SURPASS-5)	85	0	0	120	7	0	0	120
Frias JP, et al. 2018 group 1	33	0	0	53	0	0	0	51
Jastreboff, AM, et al. 2022 (SURMOUNT-1)	573	0	0	630	222	0	0	643
Rosenstock J, et al. 2021 (SURPASS-1)	89	0	0	121	16	0	0	115
≥10 weight loss Tirzepatide vs Placebo	1764			2773	642			2787
Tirzepatide 5 mg vs Placebo	502			922	214			929
Dahl D, et al. 2022 (SURPASS-5)	24	0	0	116	1	0	0	120
Frias JP, et al. 2018 group 1	9	0	0	55	0	0	0	51
Jastreboff, AM, et al. 2022 (SURMOUNT-1)	432	0	0	630	212	0	0	643
Rosenstock J, et al. 2021 (SURPASS-1)	37	0	0	121	1	0	0	115
Tirzepatide 10 mg vs Placebo	613			927	214			929
Dahl D, et al. 2022 (SURPASS-5)	49	0	0	119	1	0	0	120
Frias JP, et al. 2018 group 1	20	0	0	51	0	0	0	51
Jastreboff, AM, et al. 2022 (SURMOUNT-1)	497	0	0	636	212	0	0	643
Rosenstock J, et al. 2021 (SURPASS-1)	47	0	0	121	1	0	0	115
Tirzepatide 15 mg vs Placebo	649			924	214			929
Dahl D, et al. 2022 (SURPASS-5)	48	0	0	120	1	0	0	120
Frias JP, et al. 2018 group 1	20	0	0	53	0	0	0	51
Jastreboff, AM, et al. 2022 (SURMOUNT-1)	526	0	0	630	212	0	0	643
Rosenstock J, et al. 2021 (SURPASS-1)	55	0	0	121	1	0	0	115
≥15 weight loss Tirzepatide vs Placebo	1328			2773	171			2787
Tirzepatide 5 mg vs Placebo	329			922	57			929
Dahl D, et al. 2022 (SURPASS-5)	8	0	0	116	0	0	0	120
Frias JP, et al. 2018 group 1	3	0	0	55	0	0	0	51
Jastreboff, AM, et al. 2022 (SURMOUNT-1)	302	0	0	630	57	0	0	643
Rosenstock J, et al. 2021 (SURPASS-1)	16	0	0	121	0	0	0	115
Tirzepatide 10 mg vs Placebo	483			927	57			929
Dahl D, et al. 2022 (SURPASS-5)	28	0	0	119	0	0	0	120
Frias JP, et al. 2018 group 1	11	0	0	51	0	0	0	51
Jastreboff, AM, et al. 2022 (SURMOUNT-1)	424	0	0	636	57	0	0	643
Rosenstock J, et al. 2021 (SURPASS-1)	20	0	0	121	0	0	0	115
Tirzepatide 15 mg vs Placebo	516			924	57			929
Dahl D, et al. 2022 (SURPASS-5)	27	0	0	120	0	0	0	120
Frias JP, et al. 2018 group 1	13	0	0	53	0	0	0	51
Jastreboff, AM, et al. 2022 (SURMOUNT-1)	445	0	0	630	57	0	0	643
Rosenstock J, et al. 2021 (SURPASS-1)	31	0	0	121	0	0	0	115
≥5 weight lossTirzepatide vs GLP-1 RA	1502			2045	846			2046
Tirzepatide 5 mg vs GLP-1 RA	428			684	282			682
Frias JP, et al. 2018 group 2	26	0	0	55	12	0	0	54
Frías JP, et al. 2021 (SURPASS-2)	305	0	0	470	253	0	0	469
Inagaki, N, et al. (SURPASS J-mono)	97	0	0	159	17	0	0	159
Tirzepatide 10 mg vs GLP-1 RA	522			678	282			682
Frias JP, et al. 2018 group 2	36	0	0	51	12	0	0	54
Frías JP, et al. 2021 (SURPASS-2)	356	0	0	469	253	0	0	469
Inagaki, N, et al. (SURPASS J-mono)	130	0	0	158	17	0	0	159
Tirzepatide 15 mg vs GLP-1 RA	552			683	282			682
Frias JP, et al. 2018 group 2	33	0	0	53	12	0	0	54
Frías JP, et al. 2021 (SURPASS-2)	376	0	0	470	253	0	0	469
Inagaki, N, et al. (SURPASS J-mono)	143	0	0	160	17	0	0	159
≥10 weight lossTirzepatide vs GLP-1 RA	697			1568	354			1569
Tirzepatide 5 mg vs GLP-1 RA	169			525	118			523
Frias JP, et al. 2018 group 2	9	0	0	55	5	0	0	54
Frías JP, et al. 2021 (SURPASS-2)	160	0	0	470	113	0	0	469
Tirzepatide 10 mg vs GLP-1 RA	240			520	118			523
Frias JP, et al. 2018 group 2	20	0	0	51	5	0	0	54
Frías JP, et al. 2021 (SURPASS-2)	220	0	0	469	113	0	0	469
Tirzepatide 15 mg vs GLP-1 RA	288			523	118			523
Frias JP, et al. 2018 group 2	20	0	0	53	5	0	0	54
Frías JP, et al. 2021 (SURPASS-2)	268	0	0	470	113	0	0	469
≥15 weight lossTirzepatide vs GLP-1 RA	379			1568	114			1569
Tirzepatide 5 mg vs GLP-1 RA	73			525	38			523
Frias JP, et al. 2018 group 2	3	0	0	55	1	0	0	54
Frías JP, et al. 2021 (SURPASS-2)	70	0	0	470	37	0	0	469
Tirzepatide 10 mg vs GLP-1 RA	124			520	38			523
Frias JP, et al. 2018 group 2	11	0	0	51	1	0	0	54
Frías JP, et al. 2021 (SURPASS-2)	113	0	0	469	37	0	0	469
Tirzepatide 15 mg vs GLP-1 RA	182			523	38			523
Frias JP, et al. 2018 group 2	13	0	0	53	1	0	0	54
Frías JP, et al. 2021 (SURPASS-2)	169	0	0	470	37	0	0	469
≥5 weight loss Tirzepatide vs Insulin	1575			2072	300			4080
Tirzepatide 5 mg vs Insulin	438			687	100			1360
Del Prato S, et al. 2021 (SURPASS-4)	205	0	0	329	78	0	0	1000
Ludvik B, et al. 2021 (SURPASS-3)	233	0	0	358	22	0	0	360
Tirzepatide 10 mg vs Insulin	542			688	100			1360
Del Prato S, et al. 2021 (SURPASS-4)	249	0	0	328	78	0	0	1000
Ludvik B, et al. 2021 (SURPASS-3)	293	0	0	360	22	0	0	360
Tirzepatide 15 mg vs Insulin	595			697	100			1360
Del Prato S, et al. 2021 (SURPASS-4)	285	0	0	338	78	0	0	1000
Ludvik B, et al. 2021 (SURPASS-3)	310	0	0	359	22	0	0	360
≥10 weight loss Tirzepatide vs Insulin	1078			2072	75			4080
Tirzepatide 5 mg vs Insulin	249			687	25			1360
Del Prato S, et al. 2021 (SURPASS-4)	117	0	0	329	15	0	0	1000
Ludvik B, et al. 2021 (SURPASS-3)	132	0	0	358	10	0	0	360
Tirzepatide 10 mg vs Insulin	365			688	25			1360
Del Prato S, et al. 2021 (SURPASS-4)	170	0	0	328	15	0	0	1000
Ludvik B, et al. 2021 (SURPASS-3)	195	0	0	360	10	0	0	360
Tirzepatide 15 mg vs Insulin	464			697	25			1360
Del Prato S, et al. 2021 (SURPASS-4)	219	0	0	338	15	0	0	1000
Ludvik B, et al. 2021 (SURPASS-3)	245	0	0	359	10	0	0	360
≥15 weight loss Tirzepatide vs Insulin	537			2072	15			4080
Tirzepatide 5 mg vs Insulin	89			687	5			1360
Del Prato S, et al. 2021 (SURPASS-4)	45	0	0	329	5	0	0	1000
Ludvik B, et al. 2021 (SURPASS-3)	44	0	0	358	0	0	0	360
Tirzepatide 10 mg vs Insulin	176			688	5			1360
Del Prato S, et al. 2021 (SURPASS-4)	77	0	0	328	5	0	0	1000
Ludvik B, et al. 2021 (SURPASS-3)	99	0	0	360	0	0	0	360
Tirzepatide 15 mg vs Insulin	272			697	5			1360
Del Prato S, et al. 2021 (SURPASS-4)	122	0	0	338	5	0	0	1000
Ludvik B, et al. 2021 (SURPASS-3)	150	0	0	359	0	0	0	360
AEs
Tirzepatide vs Placebo
Any Adverse events	2220			2846	1976			2841
Tirzepatide 5 mg vs Placebo	718			922	647			929
Dahl D, et al. 2022 (SURPASS-5)	85	0	0	116	81	0	0	120
Frias JP, et al. 2018 group 1	40	0	0	55	27	0	0	51
Jastreboff, AM, et al. 2022 (SURMOUNT-1)	510	0	0	630	463	0	0	643
Rosenstock J, et al. 2021 (SURPASS-1)	83	0	0	121	76	0	0	115
Tirzepatide 10 mg vs Placebo	722			927	647			929
Dahl D, et al. 2022 (SURPASS-5)	81	0	0	119	81	0	0	120
Frias JP, et al. 2018 group 1	40	0	0	51	27	0	0	51
Jastreboff, AM, et al. 2022 (SURMOUNT-1)	520	0	0	636	463	0	0	643
Rosenstock J, et al. 2021 (SURPASS-1)	81	0	0	121	76	0	0	115
Tirzepatide 15 mg vs Placebo	780			997	682			983
Dahl D, et al. 2022 (SURPASS-5)	94	0	0	120	81	0	0	120
Frias JP, et al. 2018 group 1	45	0	0	53	27	0	0	51
Frias JP, et al. 2020	24	0	0	28	13	0	0	26
Heise T, et al. 2022 group 1	43	0	0	45	22	0	0	28
Jastreboff, AM, et al. 2022 (SURMOUNT-1)	497	0	0	630	463	0	0	643
Rosenstock J, et al. 2021 (SURPASS-1)	77	0	0	121	76	0	0	115
Serious adverse events	162			2818	179			2815
Tirzepatide 5 mg vs Placebo	55			922	59			929
Dahl D, et al. 2022 (SURPASS-5)	9	0	0	116	10	0	0	120
Frias JP, et al. 2018 group 1	1	0	0	55	2	0	0	51
Jastreboff, AM, et al. 2022 (SURMOUNT-1)	40	0	0	630	44	0	0	643
Rosenstock J, et al. 2021 (SURPASS-1)	5	0	0	121	3	0	0	115
Tirzepatide 10 mg vs Placebo	62			927	59			929
Dahl D, et al. 2022 (SURPASS-5)	13	0	0	119	10	0	0	120
Frias JP, et al. 2018 group 1	3	0	0	51	2	0	0	51
Jastreboff, AM, et al. 2022 (SURMOUNT-1)	44	0	0	636	44	0	0	643
Rosenstock J, et al. 2021 (SURPASS-1)	2	0	0	121	3	0	0	115
Tirzepatide 15 mg vs Placebo	45			969	61			957
Dahl D, et al. 2022 (SURPASS-5)	9	0	0	120	10	0	0	120
Frias JP, et al. 2018 group 1	2	0	0	53	2	0	0	51
Heise T, et al. 2022 group 1	1	0	0	45	2	0	0	28
Jastreboff, AM, et al. 2022 (SURMOUNT-1)	32	0	0	630	44	0	0	643
Rosenstock J, et al. 2021 (SURPASS-1)	1	0	0	121	3	0	0	115
Adverse event leading to study drug discontinuation	181			2846	79			2841
Tirzepatide 5 mg vs Placebo	43			922	25			929
Dahl D, et al. 2022 (SURPASS-5)	7	0	0	116	3	0	0	120
Frias JP, et al. 2018 group 1	5	0	0	55	2	0	0	51
Jastreboff, AM, et al. 2022 (SURMOUNT-1)	27	0	0	630	17	0	0	643
Rosenstock J, et al. 2021 (SURPASS-1)	4	0	0	121	3	0	0	115
Tirzepatide 10 mg vs Placebo	64			927	25			929
Dahl D, et al. 2022 (SURPASS-5)	10	0	0	119	3	0	0	120
Frias JP, et al. 2018 group 1	3	0	0	51	2	0	0	51
Jastreboff, AM, et al. 2022 (SURMOUNT-1)	45	0	0	636	17	0	0	643
Rosenstock J, et al. 2021 (SURPASS-1)	6	0	0	121	3	0	0	115
Tirzepatide 15 mg vs Placebo	74			997	29			983
Dahl D, et al. 2022 (SURPASS-5)	13	0	0	120	3	0	0	120
Frias JP, et al. 2018 group 1	13	0	0	53	2	0	0	51
Frias JP, et al. 2020	0	0	0	28	1	0	0	26
Heise T, et al. 2022 group 1	1	0	0	45	3	0	0	28
Jastreboff, AM, et al. 2022 (SURMOUNT-1)	39	0	0	630	17	0	0	643
Rosenstock J, et al. 2021 (SURPASS-1)	8	0	0	121	3	0	0	115
Hypoglycaemia (blood glucose <70 mg/dL)	261			950	233			912
Tirzepatide 5 mg vs Placebo	81			292	76			286
Dahl D, et al. 2022 (SURPASS-5)	70	0	0	116	73	0	0	120
Frias JP, et al. 2018 group 1	4	0	0	55	2	0	0	51
Rosenstock J, et al. 2021 (SURPASS-1)	7	0	0	121	1	0	0	115
Tirzepatide 10 mg vs Placebo	88			291	76			286
Dahl D, et al. 2022 (SURPASS-5)	75	0	0	119	73	0	0	120
Frias JP, et al. 2018 group 1	5	0	0	51	2	0	0	51
Rosenstock J, et al. 2021 (SURPASS-1)	8	0	0	121	1	0	0	115
Tirzepatide 15 mg vs Placebo	92			367	81			340
Dahl D, et al. 2022 (SURPASS-5)	72	0	0	120	73	0	0	120
Frias JP, et al. 2018 group 1	4	0	0	53	2	0	0	51
Frias JP, et al. 2020	5	0	0	28	5	0	0	26
Heise T, et al. 2022 group 1	3	0	0	45	0	0	0	28
Rosenstock J, et al. 2021 (SURPASS-1)	8	0	0	121	1	0	0	115
Nausea	736			2846	231			2841
Tirzepatide 5 mg vs Placebo	195			922	74			929
Dahl D, et al. 2022 (SURPASS-5)	15	0	0	116	3	0	0	120
Frias JP, et al. 2018 group 1	11	0	0	55	3	0	0	51
Jastreboff, AM, et al. 2022 (SURMOUNT-1)	155	0	0	630	61	0	0	643
Rosenstock J, et al. 2021 (SURPASS-1)	14	0	0	121	7	0	0	115
Tirzepatide 10 mg vs Placebo	260			927	74			929
Dahl D, et al. 2022 (SURPASS-5)	21	0	0	119	3	0	0	120
Frias JP, et al. 2018 group 1	11	0	0	51	3	0	0	51
Jastreboff, AM, et al. 2022 (SURMOUNT-1)	212	0	0	636	61	0	0	643
Rosenstock J, et al. 2021 (SURPASS-1)	16	0	0	121	7	0	0	115
Tirzepatide 15 mg vs Placebo	281			997	83			983
Dahl D, et al. 2022 (SURPASS-5)	22	0	0	120	3	0	0	120
Frias JP, et al. 2018 group 1	21	0	0	53	3	0	0	51
Frias JP, et al. 2020	10	0	0	28	2	0	0	26
Heise T, et al. 2022 group 1	11	0	0	45	7	0	0	28
Jastreboff, AM, et al. 2022 (SURMOUNT-1)	195	0	0	630	61	0	0	643
Rosenstock J, et al. 2021 (SURPASS-1)	22	0	0	121	7	0	0	115
Diarrhea	535			2793	216			2790
Tirzepatide 5 mg vs Placebo	153			922	70			929
Dahl D, et al. 2022 (SURPASS-5)	14	0	0	116	12	0	0	120
Frias JP, et al. 2018 group 1	7	0	0	55	2	0	0	51
Jastreboff, AM, et al. 2022 (SURMOUNT-1)	118	0	0	630	47	0	0	643
Rosenstock J, et al. 2021 (SURPASS-1)	14	0	0	121	9	0	0	115
Tirzepatide 10 mg vs Placebo	180			927	70			929
Dahl D, et al. 2022 (SURPASS-5)	15	0	0	119	12	0	0	120
Frias JP, et al. 2018 group 1	13	0	0	51	2	0	0	51
Jastreboff, AM, et al. 2022 (SURMOUNT-1)	135	0	0	636	47	0	0	643
Rosenstock J, et al. 2021 (SURPASS-1)	17	0	0	121	9	0	0	115
Tirzepatide 15 mg vs Placebo	214			944	78			983
Dahl D, et al. 2022 (SURPASS-5)	25	0	0	120	12	0	0	120
Frias JP, et al. 2018 group 1	12	0	0	53	2	0	0	51
Frias JP, et al. 2020	9	0	0	28	2	0	0	26
Heise T, et al. 2022 group 1	9	0	0	45	6	0	0	28
Jastreboff, AM, et al. 2022 (SURMOUNT-1)	145	0	0	630	47	0	0	643
Rosenstock J, et al. 2021 (SURPASS-1)	14	0	0	121	9	0	0	115
Vomiting	238			2846	53			2841
Tirzepatide 5 mg vs Placebo	59			922	17			929
Dahl D, et al. 2022 (SURPASS-5)	1	0	0	116	3	0	0	120
Frias JP, et al. 2018 group 1	2	0	0	55	1	0	0	51
Jastreboff, AM, et al. 2022 (SURMOUNT-1)	52	0	0	630	11	0	0	643
Rosenstock J, et al. 2021 (SURPASS-1)	4	0	0	121	2	0	0	115
Tirzepatide 10 mg vs Placebo	77			927	17			929
Dahl D, et al. 2022 (SURPASS-5)	2	0	0	119	3	0	0	120
Frias JP, et al. 2018 group 1	4	0	0	51	1	0	0	51
Jastreboff, AM, et al. 2022 (SURMOUNT-1)	68	0	0	636	11	0	0	643
Rosenstock J, et al. 2021 (SURPASS-1)	3	0	0	121	2	0	0	115
Tirzepatide 15 mg vs Placebo	102			997	19			983
Dahl D, et al. 2022 (SURPASS-5)	2	0	0	120	3	0	0	120
Frias JP, et al. 2018 group 1	8	0	0	53	1	0	0	51
Frias JP, et al. 2020	5	0	0	28	1	0	0	26
Heise T, et al. 2022 group 1	3	0	0	45	1	0	0	28
Jastreboff, AM, et al. 2022 (SURMOUNT-1)	77	0	0	630	11	0	0	643
Rosenstock J, et al. 2021 (SURPASS-1)	7	0	0	121	2	0	0	115
Decreased appetite	318			2846	82			2841
Tirzepatide 5 mg vs Placebo	83			922	25			929
Dahl D, et al. 2022 (SURPASS-5)	8	0	0	116	2	0	0	120
Frias JP, et al. 2018 group 1	11	0	0	55	1	0	0	51
Jastreboff, AM, et al. 2022 (SURMOUNT-1)	59	0	0	630	21	0	0	643
Rosenstock J, et al. 2021 (SURPASS-1)	5	0	0	121	1	0	0	115
Tirzepatide 10 mg vs Placebo	109			927	25			929
Dahl D, et al. 2022 (SURPASS-5)	15	0	0	119	2	0	0	120
Frias JP, et al. 2018 group 1	13	0	0	51	1	0	0	51
Jastreboff, AM, et al. 2022 (SURMOUNT-1)	73	0	0	636	21	0	0	643
Rosenstock J, et al. 2021 (SURPASS-1)	8	0	0	121	1	0	0	115
Tirzepatide 15 mg vs Placebo	126			997	32			983
Dahl D, et al. 2022 (SURPASS-5)	17	0	0	120	2	0	0	120
Frias JP, et al. 2018 group 1	10	0	0	53	1	0	0	51
Frias JP, et al. 2020	8	0	0	28	0	0	0	26
Heise T, et al. 2022 group 1	27	0	0	45	7	0	0	28
Jastreboff, AM, et al. 2022 (SURMOUNT-1)	54	0	0	630	21	0	0	643
Rosenstock J, et al. 2021 (SURPASS-1)	10	0	0	121	1	0	0	115
Injection site reactions	129			2818	27			2815
Tirzepatide 5 mg vs Placebo	29			922	5			929
Dahl D, et al. 2022 (SURPASS-5)	4	0	0	116	1	0	0	120
Frias JP, et al. 2018 group 1	3	0	0	55	2	0	0	51
Jastreboff, AM, et al. 2022 (SURMOUNT-1)	18	0	0	630	2	0	0	643
Rosenstock J, et al. 2021 (SURPASS-1)	4	0	0	121	0	0	0	115
Tirzepatide 10 mg vs Placebo	47			927	5			929
Dahl D, et al. 2022 (SURPASS-5)	3	0	0	119	1	0	0	120
Frias JP, et al. 2018 group 1	4	0	0	51	2	0	0	51
Jastreboff, AM, et al. 2022 (SURMOUNT-1)	36	0	0	636	2	0	0	643
Rosenstock J, et al. 2021 (SURPASS-1)	4	0	0	121	0	0	0	115
Tirzepatide 15 mg vs Placebo	53			969	17			957
Dahl D, et al. 2022 (SURPASS-5)	8	0	0	120	1	0	0	120
Frias JP, et al. 2018 group 1	1	0	0	53	2	0	0	51
Heise T, et al. 2022 group 1	12	0	0	45	12	0	0	28
Jastreboff, AM, et al. 2022 (SURMOUNT-1)	29	0	0	630	2	0	0	643
Rosenstock J, et al. 2021 (SURPASS-1)	3	0	0	121	0	0	0	115
Nasopharyngitis	79			922	120			895
Tirzepatide 5 mg vs Placebo	28			292	39			289
Dahl D, et al. 2022 (SURPASS-5)	18	0	0	116	23	0	0	120
Frias JP, et al. 2018 group 1	3	0	0	55	6	0	0	54
Rosenstock J, et al. 2021 (SURPASS-1)	7	0	0	121	10	0	0	115
Tirzepatide 10 mg vs Placebo	18			291	39			289
Dahl D, et al. 2022 (SURPASS-5)	8	0	0	119	23	0	0	120
Frias JP, et al. 2018 group 1	2	0	0	51	6	0	0	54
Rosenstock J, et al. 2021 (SURPASS-1)	8	0	0	121	10	0	0	115
Tirzepatide 15 mg vs Placebo	33			339	42			317
Dahl D, et al. 2022 (SURPASS-5)	15	0	0	120	23	0	0	120
Frias JP, et al. 2018 group 1	3	0	0	53	6	0	0	54
Heise T, et al. 2022 group 1	7	0	0	45	3	0	0	28
Rosenstock J, et al. 2021 (SURPASS-1)	8	0	0	121	10	0	0	115
Tirzepatide vs GLP-1 RA
Any Adverse events	1524			2090	1468			2090
Tirzepatide 5 mg vs GLP-1 RA	478			684	475			682
Frias JP, et al. 2018 group 2	40	0	0	55	40	0	0	54
Frías JP, et al. 2021 (SURPASS-2)	299	0	0	470	301	0	0	469
Inagaki, N, et al. (SURPASS J-mono)	139	0	0	159	134	0	0	159
Tirzepatide 10 mg vs GLP-1 RA	493			678	475			682
Frias JP, et al. 2018 group 2	40	0	0	51	40	0	0	54
Frías JP, et al. 2021 (SURPASS-2)	322	0	0	469	301	0	0	469
Inagaki, N, et al. (SURPASS J-mono)	131	0	0	158	134	0	0	159
Tirzepatide 15 mg vs GLP-1 RA	553			728	518			726
Frias JP, et al. 2018 group 2	45	0	0	53	40	0	0	54
Frías JP, et al. 2021 (SURPASS-2)	324	0	0	470	301	0	0	469
Heise T, et al. 2022 group 2	43	0	0	45	43	0	0	44
Inagaki, N, et al. (SURPASS J-mono)	141	0	0	160	134	0	0	159
Serious adverse events	167			2090	90			2090
Tirzepatide 5 mg vs GLP-1 RA	59			684	30			682
Frias JP, et al. 2018 group 2	1	0	0	55	3	0	0	54
Frías JP, et al. 2021 (SURPASS-2)	33	0	0	470	13	0	0	469
Inagaki, N, et al. (SURPASS J-mono)	25	0	0	159	14	0	0	159
Tirzepatide 10 mg vs GLP-1 RA	53			678	30			682
Frias JP, et al. 2018 group 2	3	0	0	51	3	0	0	54
Frías JP, et al. 2021 (SURPASS-2)	25	0	0	469	13	0	0	469
Inagaki, N, et al. (SURPASS J-mono)	25	0	0	158	14	0	0	159
Tirzepatide 15 mg vs GLP-1 RA	55			728	30			726
Frias JP, et al. 2018 group 2	2	0	0	53	3	0	0	54
Frías JP, et al. 2021 (SURPASS-2)	27	0	0	470	13	0	0	469
Heise T, et al. 2022 group 2	1	0	0	45	0	0	0	44
Inagaki, N, et al. (SURPASS J-mono)	25	0	0	160	14	0	0	159
Adverse event leading to study drug discontinuation	130			1613	74			1613
Tirzepatide 5 mg vs GLP-1 RA	33			525	25			523
Frias JP, et al. 2018 group 2	5	0	0	55	6	0	0	54
Frías JP, et al. 2021 (SURPASS-2)	28	0	0	470	19	0	0	469
Tirzepatide 10 mg vs GLP-1 RA	43			520	25			523
Frias JP, et al. 2018 group 2	3	0	0	51	6	0	0	54
Frías JP, et al. 2021 (SURPASS-2)	40	0	0	469	19	0	0	469
Tirzepatide 15 mg vs GLP-1 RA	54			568	24			567
Frias JP, et al. 2018 group 2	13	0	0	53	6	0	0	54
Frías JP, et al. 2021 (SURPASS-2)	40	0	0	470	18	0	0	469
Heise T, et al. 2022 group 2	1	0	0	45	0	0	0	44
Hypoglycaemia (blood glucose <70 mg/dL)	30			1773	13			1772
Tirzepatide 5 mg vs GLP-1 RA	7			525	4			523
Frias JP, et al. 2018 group 2	4	0	0	55	2	0	0	54
Frías JP, et al. 2021 (SURPASS-2)	3	0	0	470	2	0	0	469
Tirzepatide 10 mg vs GLP-1 RA	6			520	4			523
Frias JP, et al. 2018 group 2	5	0	0	51	2	0	0	54
Frías JP, et al. 2021 (SURPASS-2)	1	0	0	469	2	0	0	469
Tirzepatide 15 mg vs GLP-1 RA	17			728	5			726
Frias JP, et al. 2018 group 2	4	0	0	53	2	0	0	54
Frías JP, et al. 2021 (SURPASS-2)	8	0	0	470	2	0	0	469
Heise T, et al. 2022 group 2	3	0	0	45	1	0	0	44
Inagaki, N, et al. (SURPASS J-mono)	2	0	0	160	0	0	0	159
Nausea	412			2090	349			2090
Tirzepatide 5 mg vs GLP-1 RA	112			684	112			682
Frias JP, et al. 2018 group 2	11	0	0	55	16	0	0	54
Frías JP, et al. 2021 (SURPASS-2)	82	0	0	470	84	0	0	469
Inagaki, N, et al. (SURPASS J-mono)	19	0	0	159	12	0	0	159
Tirzepatide 10 mg vs GLP-1 RA	132			678	112			682
Frias JP, et al. 2018 group 2	11	0	0	51	16	0	0	54
Frías JP, et al. 2021 (SURPASS-2)	90	0	0	469	84	0	0	469
Inagaki, N, et al. (SURPASS J-mono)	31	0	0	158	12	0	0	159
Tirzepatide 15 mg vs GLP-1 RA	168			728	125			726
Frias JP, et al. 2018 group 2	21	0	0	53	16	0	0	54
Frías JP, et al. 2021 (SURPASS-2)	104	0	0	470	84	0	0	469
Heise T, et al. 2022 group 2	11	0	0	45	13	0	0	44
Inagaki, N, et al. (SURPASS J-mono)	32	0	0	160	12	0	0	159
Diarrhea	304			2090	235			2090
Tirzepatide 5 mg vs GLP-1 RA	96			684	74			682
Frias JP, et al. 2018 group 2	7	0	0	55	9	0	0	54
Frías JP, et al. 2021 (SURPASS-2)	62	0	0	470	54	0	0	469
Inagaki, N, et al. (SURPASS J-mono)	27	0	0	159	11	0	0	159
Tirzepatide 10 mg vs GLP-1 RA	104			678	74			682
Frias JP, et al. 2018 group 2	13	0	0	51	9	0	0	54
Frías JP, et al. 2021 (SURPASS-2)	77	0	0	469	54	0	0	469
Inagaki, N, et al. (SURPASS J-mono)	14	0	0	158	11	0	0	159
Tirzepatide 15 mg vs GLP-1 RA	104			728	87			726
Frias JP, et al. 2018 group 2	12	0	0	53	9	0	0	54
Frías JP, et al. 2021 (SURPASS-2)	65	0	0	470	54	0	0	469
Heise T, et al. 2022 group 2	9	0	0	45	13	0	0	44
Inagaki, N, et al. (SURPASS J-mono)	18	0	0	160	11	0	0	159
Vomiting	170			2090	143			2090
Tirzepatide 5 mg vs GLP-1 RA	42			684	46			682
Frias JP, et al. 2018 group 2	2	0	0	55	5	0	0	54
Frías JP, et al. 2021 (SURPASS-2)	27	0	0	470	39	0	0	469
Inagaki, N, et al. (SURPASS J-mono)	13	0	0	159	2	0	0	159
Tirzepatide 10 mg vs GLP-1 RA	52			678	46			682
Frias JP, et al. 2018 group 2	4	0	0	51	5	0	0	54
Frías JP, et al. 2021 (SURPASS-2)	40	0	0	469	39	0	0	469
Inagaki, N, et al. (SURPASS J-mono)	8	0	0	158	2	0	0	159
Tirzepatide 15 mg vs GLP-1 RA	76			728	51			726
Frias JP, et al. 2018 group 2	8	0	0	53	5	0	0	54
Frías JP, et al. 2021 (SURPASS-2)	46	0	0	470	39	0	0	469
Heise T, et al. 2022 group 2	3	0	0	45	5	0	0	44
Inagaki, N, et al. (SURPASS J-mono)	19	0	0	160	2	0	0	159
Decreased appetite	250			2090	136			2090
Tirzepatide 5 mg vs GLP-1 RA	68			684	35			682
Frias JP, et al. 2018 group 2	11	0	0	55	3	0	0	54
Frías JP, et al. 2021 (SURPASS-2)	35	0	0	470	25	0	0	469
Inagaki, N, et al. (SURPASS J-mono)	22	0	0	159	7	0	0	159
Tirzepatide 10 mg vs GLP-1 RA	68			678	35			682
Frias JP, et al. 2018 group 2	13	0	0	51	3	0	0	54
Frías JP, et al. 2021 (SURPASS-2)	34	0	0	469	25	0	0	469
Inagaki, N, et al. (SURPASS J-mono)	21	0	0	158	7	0	0	159
Tirzepatide 15 mg vs GLP-1 RA	114			728	66			726
Frias JP, et al. 2018 group 2	10	0	0	53	3	0	0	54
Frías JP, et al. 2021 (SURPASS-2)	42	0	0	470	25	0	0	469
Heise T, et al. 2022 group 2	27	0	0	45	31	0	0	44
Inagaki, N, et al. (SURPASS J-mono)	35	0	0	160	7	0	0	159
Injection site reactions	70			2090	69			2090
Tirzepatide 5 mg vs GLP-1 RA	14			684	19			682
Frias JP, et al. 2018 group 2	3	0	0	55	6	0	0	54
Frías JP, et al. 2021 (SURPASS-2)	9	0	0	470	1	0	0	469
Inagaki, N, et al. (SURPASS J-mono)	2	0	0	159	12	0	0	159
Tirzepatide 10 mg vs GLP-1 RA	22			678	19			682
Frias JP, et al. 2018 group 2	4	0	0	51	6	0	0	54
Frías JP, et al. 2021 (SURPASS-2)	13	0	0	469	1	0	0	469
Inagaki, N, et al. (SURPASS J-mono)	5	0	0	158	12	0	0	159
Tirzepatide 15 mg vs GLP-1 RA	34			728	31			726
Frias JP, et al. 2018 group 2	1	0	0	53	6	0	0	54
Frías JP, et al. 2021 (SURPASS-2)	21	0	0	470	1	0	0	469
Heise T, et al. 2022 group 2	12	0	0	45	12	0	0	44
Inagaki, N, et al. (SURPASS J-mono)	0	0	0	160	12	0	0	159
Nasopharyngitis	91			681	104			683
Tirzepatide 5 mg vs GLP-1 RA	32			214	32			213
Frias JP, et al. 2018 group 2	3	0	0	55	6	0	0	54
Inagaki, N, et al. (SURPASS J-mono)	29	0	0	159	26	0	0	159
Tirzepatide 10 mg vs GLP-1 RA	27			209	32			213
Frias JP, et al. 2018 group 2	2	0	0	51	6	0	0	54
Inagaki, N, et al. (SURPASS J-mono)	25	0	0	158	26	0	0	159
Tirzepatide 15 mg vs GLP-1 RA	32			258	40			257
Frias JP, et al. 2018 group 2	3	0	0	53	6	0	0	54
Heise T, et al. 2022 group 2	7	0	0	45	8	0	0	44
Inagaki, N, et al. (SURPASS J-mono)	22	0	0	160	26	0	0	159
Tirzepatide vs Insulin
Any Adverse events	1462			2072	2616			4080
Tirzepatide 5 mg vs Insulin	451			687	872			1360
Del Prato S, et al. 2021 (SURPASS-4)	232	0	0	329	679	0	0	1000
Ludvik B, et al. 2021 (SURPASS-3)	219	0	0	358	193	0	0	360
Tirzepatide 10 mg vs Insulin	489			688	872			1360
Del Prato S, et al. 2021 (SURPASS-4)	241	0	0	328	679	0	0	1000
Ludvik B, et al. 2021 (SURPASS-3)	248	0	0	360	193	0	0	360
Tirzepatide 15 mg vs Insulin	522			697	872			1360
Del Prato S, et al. 2021 (SURPASS-4)	259	0	0	338	679	0	0	1000
Ludvik B, et al. 2021 (SURPASS-3)	263	0	0	359	193	0	0	360
Serious adverse events	218			2072	645			4080
Tirzepatide 5 mg vs Insulin	77			687	215			1360
Del Prato S, et al. 2021 (SURPASS-4)	48	0	0	329	193	0	0	1000
Ludvik B, et al. 2021 (SURPASS-3)	29	0	0	358	22	0	0	360
Tirzepatide 10 mg vs Insulin	74			688	215			1360
Del Prato S, et al. 2021 (SURPASS-4)	54	0	0	328	193	0	0	1000
Ludvik B, et al. 2021 (SURPASS-3)	20	0	0	360	22	0	0	360
Tirzepatide 15 mg vs Insulin	67			697	215			1360
Del Prato S, et al. 2021 (SURPASS-4)	41	0	0	338	193	0	0	1000
Ludvik B, et al. 2021 (SURPASS-3)	26	0	0	359	22	0	0	360
Adverse event leading to study drug discontinuation	202			2072	177			4080
Tirzepatide 5 mg vs Insulin	62			687	59			1360
Del Prato S, et al. 2021 (SURPASS-4)	37	0	0	329	54	0	0	1000
Ludvik B, et al. 2021 (SURPASS-3)	25	0	0	358	5	0	0	360
Tirzepatide 10 mg vs Insulin	65			688	59			1360
Del Prato S, et al. 2021 (SURPASS-4)	28	0	0	328	54	0	0	1000
Ludvik B, et al. 2021 (SURPASS-3)	37	0	0	360	5	0	0	360
Tirzepatide 15 mg vs Insulin	75			697	59			1360
Del Prato S, et al. 2021 (SURPASS-4)	36	0	0	338	54	0	0	1000
Ludvik B, et al. 2021 (SURPASS-3)	39	0	0	359	5	0	0	360
Hypoglycaemia (blood glucose <70 mg/dL)	476			2072	2433			4080
Tirzepatide 5 mg vs Insulin	142			687	811			1360
Del Prato S, et al. 2021 (SURPASS-4)	112	0	0	329	641	0	0	1000
Ludvik B, et al. 2021 (SURPASS-3)	30	0	0	358	170	0	0	360
Tirzepatide 10 mg vs Insulin	156			688	811			1360
Del Prato S, et al. 2021 (SURPASS-4)	107	0	0	328	641	0	0	1000
Ludvik B, et al. 2021 (SURPASS-3)	49	0	0	360	170	0	0	360
Tirzepatide 15 mg vs Insulin	178			697	811			1360
Del Prato S, et al. 2021 (SURPASS-4)	127	0	0	338	641	0	0	1000
Ludvik B, et al. 2021 (SURPASS-3)	51	0	0	359	170	0	0	360
Nausea	375			2072	87			4080
Tirzepatide 5 mg vs Insulin	80			687	29			1360
Del Prato S, et al. 2021 (SURPASS-4)	39	0	0	329	23	0	0	1000
Ludvik B, et al. 2021 (SURPASS-3)	41	0	0	358	6	0	0	360
Tirzepatide 10 mg vs Insulin	134			688	29			1360
Del Prato S, et al. 2021 (SURPASS-4)	53	0	0	328	23	0	0	1000
Ludvik B, et al. 2021 (SURPASS-3)	81	0	0	360	6	0	0	360
Tirzepatide 15 mg vs Insulin	161			697	29			1360
Del Prato S, et al. 2021 (SURPASS-4)	76	0	0	338	23	0	0	1000
Ludvik B, et al. 2021 (SURPASS-3)	85	0	0	359	6	0	0	360
Diarrhea	351			2072	174			4080
Tirzepatide 5 mg vs Insulin	96			687	58			1360
Del Prato S, et al. 2021 (SURPASS-4)	41	0	0	329	44	0	0	1000
Ludvik B, et al. 2021 (SURPASS-3)	55	0	0	358	14	0	0	360
Tirzepatide 10 mg vs Insulin	125			688	58			1360
Del Prato S, et al. 2021 (SURPASS-4)	65	0	0	328	44	0	0	1000
Ludvik B, et al. 2021 (SURPASS-3)	60	0	0	360	14	0	0	360
Tirzepatide 15 mg vs Insulin	130			697	58			1360
Del Prato S, et al. 2021 (SURPASS-4)	74	0	0	338	44	0	0	1000
Ludvik B, et al. 2021 (SURPASS-3)	56	0	0	359	14	0	0	360
Vomiting	163			2072	60			4080
Tirzepatide 5 mg vs Insulin	37			687	20			1360
Del Prato S, et al. 2021 (SURPASS-4)	16	0	0	329	16	0	0	1000
Ludvik B, et al. 2021 (SURPASS-3)	21	0	0	358	4	0	0	360
Tirzepatide 10 mg vs Insulin	61			688	20			1360
Del Prato S, et al. 2021 (SURPASS-4)	27	0	0	328	16	0	0	1000
Ludvik B, et al. 2021 (SURPASS-3)	34	0	0	360	4	0	0	360
Tirzepatide 15 mg vs Insulin	65			697	20			1360
Del Prato S, et al. 2021 (SURPASS-4)	29	0	0	338	16	0	0	1000
Ludvik B, et al. 2021 (SURPASS-3)	36	0	0	359	4	0	0	360
Decreased appetite	202			2072	21			4080
Tirzepatide 5 mg vs Insulin	51			687	7			1360
Del Prato S, et al. 2021 (SURPASS-4)	29	0	0	329	5	0	0	1000
Ludvik B, et al. 2021 (SURPASS-3)	22	0	0	358	2	0	0	360
Tirzepatide 10 mg vs Insulin	73			688	7			1360
Del Prato S, et al. 2021 (SURPASS-4)	36	0	0	328	5	0	0	1000
Ludvik B, et al. 2021 (SURPASS-3)	37	0	0	360	2	0	0	360
Tirzepatide 15 mg vs Insulin	78			697	7			1360
Del Prato S, et al. 2021 (SURPASS-4)	35	0	0	338	5	0	0	1000
Ludvik B, et al. 2021 (SURPASS-3)	43	0	0	359	2	0	0	360
Injection site reactions	19			2072	30			4080
Tirzepatide 5 mg vs Insulin	2			687	10			1360
Del Prato S, et al. 2021 (SURPASS-4)	1	0	0	329	4	0	0	1000
Ludvik B, et al. 2021 (SURPASS-3)	1	0	0	358	6	0	0	360
Tirzepatide 10 mg vs Insulin	8			688	10			1360
Del Prato S, et al. 2021 (SURPASS-4)	2	0	0	328	4	0	0	1000
Ludvik B, et al. 2021 (SURPASS-3)	6	0	0	360	6	0	0	360
Tirzepatide 15 mg vs Insulin	9			697	10			1360
Del Prato S, et al. 2021 (SURPASS-4)	1	0	0	338	4	0	0	1000
Ludvik B, et al. 2021 (SURPASS-3)	8	0	0	359	6	0	0	360
Nasopharyngitis	82			2072	261			4080
Tirzepatide 5 mg vs Insulin	21			687	87			1360
Del Prato S, et al. 2021 (SURPASS-4)	10	0	0	329	65	0	0	1000
Ludvik B, et al. 2021 (SURPASS-3)	11	0	0	358	22	0	0	360
Tirzepatide 10 mg vs Insulin	30			688	87			1360
Del Prato S, et al. 2021 (SURPASS-4)	16	0	0	328	65	0	0	1000
Ludvik B, et al. 2021 (SURPASS-3)	14	0	0	360	22	0	0	360
Tirzepatide 15 mg vs Insulin	31			697	87			1360
Del Prato S, et al. 2021 (SURPASS-4)	16	0	0	338	65	0	0	1000
Ludvik B, et al. 2021 (SURPASS-3)	15	0	0	359	22	0	0	360
